# Supplementary material for: A Descriptive Analysis of Human Rabies in Mainland China, 2005–2020
Source: Int J Environ Res Public Health. 2022 Dec 26;20(1):380. doi: 10.3390/ijerph20010380 (PMC9819004; doi:10.3390/ijerph20010380)
Supplement: Supplementary file 1 [file ijerph-20-00380-s001.zip]

Archive with 1 entries (1 files):
- ijerph-2113362-supplementary.pdf
